# Supplementary material for: Blacktip reef sharks (Carcharhinus melanopterus) show high capacity for wound healing and recovery following injury
Source: Conserv Physiol. 2015 Dec 21;3(1):cov062. doi: 10.1093/conphys/cov062 (PMC4778477; doi:10.1093/conphys/cov062)
Supplement: Supplementary Data [file cov062supp.zip]

Archive with 2 entries (2 files):
- cov062supp.docx
- manifest.xml
